# Supplementary material for: Concurrent Infection with SARS-CoV-2 and Orientia tsutsugamushi during the COVID-19 Pandemic in the Maldives
Source: Trop Med Infect Dis. 2023 Jan 25;8(2):82. doi: 10.3390/tropicalmed8020082 (PMC9959419; doi:10.3390/tropicalmed8020082)
Supplement: Supplementary file 1 [file tropicalmed-08-00082-s001.zip]

Archive with 1 entries (1 files):
- tropicalmed-2161430-supplementary.pdf
